# Supplementary material for: Acute influenza virus-associated encephalitis and encephalopathy in adults: a challenging diagnosis
Source: JMM Case Rep. 2016 Dec 19;3(6):e005076. doi: 10.1099/jmmcr.0.005076 (PMC5343125; doi:10.1099/jmmcr.0.005076)
Supplement: Supplementary File 1 [file jmmcr-03-5076-s001.xlsx]

## Sheet: Blad1
Author	Sex	Age	Chronic conditions	Type of comorbidity	Influenza vaccination	Type influenza virus	Neurological symptoms at presentation	Days from 1st symptom until manifestation of neurological symptoms	Blood analysis abnormal	Type of abnormality in blood analysis	Viral RNA present in CSF	CSF analysis abnormality	Type of abnormality in CSF analysis	Type of imaging performed	Imaging abnormal (old lesions excluded)	Type of abnormality	EEG abnormal	Type abnormality	Prescribed medication	Outcome	In recovery: number of days until recovery. In sequelae: type of sequelae
Ak	m	45	no		NA	B	convulsions and loss of consciousness	4	NA		no	no		CT, MRI	no		yes	consistent with encephalitis	phenytoine, acyclovir, moxifloxacin, oseltamivir	recovery	10
Ak	f	61	no		NA	B	loss of consciousness	3	yes	CRP 10 mg/dl. Platelet count 139000 / mmᶟ	no	yes	protein level 114 mg/dl.	CT, MRI	no		yes	generalized slowing	acyclovir, oseltamivir	recovery	7
Akins	m	20	no		NA	A, 2009 H1N1	lethargy and confusion	6	no		no	yes	53 WBC/µl. 6 RBC/µl. Protein 113mg/dl.	CT, MRI	yes	CT on admission normal. On day 3 CT demonstrated diffuse brain edema and effaced basal cisterns. MRI (FLAIR image) on day 3 demonstrated diffuse brain edema with sulcal effacement and symmetric hyperintensities selectively affecting the white matter. FLAIR image at 1 month: resolution of sulcal effacement, marked reduction in white matter hyperintensity and relative brain atrophy.	yes	diffuse severe slowing in delta range	Initially vancomycin, ceftriaxone, acyclovir, oseltamivir. Later in addition fosphenytoin, mannitol, propofol. Finally peramivir, oseltamivir, iv gamma globuline, dexamethason, fosphenytoin, levetiracetam, midazolam.	sequelae	generalized rigidity, reduced endurance, leg weakness
Alakare	m	71	yes	pulmonary sarcoidosis and pancreatitis	NA	A, p2009 H1N1	altered mental status, seizures, confusion, collaps	few	yes	lactate 6.6 mmol/l. pH 7.38. WBC 2.1 x10⁹/l.	no	yes	lactate 2.53mmol/l	CT	no		yes	generalized waveform abnormalities indicating encephalitis	dexamethason, ceftriaxone, oseltamivir, acyclovir, fosphenytoin	sequelae	slight memory impairment (subjectively)
Alakare	m	55	no		NA	A, p2009 H1N1	Dizziness, convulsions, unconciousness	1	yes	on admission normal, after 1 day WBC 11 x 10⁹, CRP 169 mg/l.	no	no		CT	no		yes	generalised waveform abnormalities typical of encephalitis	fosphenytoin, propofol, levetiracetam, fenytoin, ceftriaxone, doxycycline, acyclovir, oseltamivir	recovery	60
Bartynski	f	65	no		NA	A	change in mental status	3	yes	WBC 12 x 10⁹/l. hyponatremia.	no	yes	numerous red blood cells, likely related to a traumatic tap	CT, MRI	yes	CT: no acute intracranial abnormality. MRI (1 day later): signal abnormality parietal, occipital and cerebellar hemispheres bilaterally, consistent with posterior reversible encephalopathy syndrome (PRES)	NA		ceftriaxone, vancomycin, ampicillin, later acyclovir and oseltamivir	recovery	10
Bulakbasi	NA	21	no		NA	A	facial numbness and left upper monoparesis	5	no		no	no		MRI	yes	Hyperintense circumscribed splenial lesion and patchy high signal intensity of deep white matter lesions	NA		NA	recovery	NA
Chen	m	40	no		NA	A, H1N1	generalised tremors and clumsiness	2	NA		no	yes	opening pressure 29 cm H₂O. WBC 13 / µl. Glucose 97 mg/dl. Lactate 3,72 mmol/l.	CT, MRI	yes	CT: patchy hypodense lesions on the vertex area. MRI (T2, DWI): hyperintensity over bilateral frontal-parietal areas. MRA: normal	yes	diffuse slowing of cortical activity	acyclovir, oseltamivir, vancomycin, ceftriaxone, minocycline, propofol	sequelae	right hemiplegia, left limb rigidity with severe action tremors, slow psychomotor processing and apathy
Cheng	f	60	yes	essential hypertension	NA	A, p2009 H1N1	left lower face paresthesias, urinary retention	4	no		yes	yes	day 8: protein 94 mg/dl, lactate 2.9 mmol/l, leukocytes 244/µl, erythrocytes 12/µl. Day 11: protein 78 mg/dl, lactate 2.7 mmol/l, leukocytes 64/µl, erythrocytes 22/µl.	MRI	yes	MRI (FLAIR) (day 9): scattered asymmetric focal hyper signal intensities over bilateral putamen and right thalamus and ventriculitis over bilateral occipital horns . MRI (day 24): near total resolution of lesions.	no		oseltamivir	sequelae	detrusor spasticity, residual left facial numbness
Cunha	m	51	no, 7 years before: aseptic meningitis		yes	A	unresponsiveness, confusion	2	yes	ALAT 38 IU/l	no	yes	WBC 78/µl. Erythrocytes 4/µl	CT	no		NA		acyclovir, oseltamivir	recovery	NA
Fukami	m	30	NA		NA	A, H3N2	convulsions and coma	5	yes	CRP 41	NA	NA		NA			NA		NA	sequelae	abnormal color sensation
Gadoth	f	21	no		NA	A, H1N1	acute confusional state, noncooperative, continuous mumbling	6	yes	leukocytes 1.9-3.1 x 10⁹/l. lymphocytes 0.4-0.7 x 10⁹/l. thrombocytes 127 x 10⁹/l. CRP 69-105.	no	yes	leukocytes 20/µl	CT, MRI	yes	CT on admission normal. MRI (FLAIR) admission day 4: hyperintense signal in the right temporal and parietal cortex and a mild hyperintense signal in the head of caudate and lentiform nuclei.	yes	mild defused nonspecific slowness	ceftriaxone, doxycycline, acyclovir, oseltamivir	sequelae	rigid tonus and limited spontaneous speech
Goenka	f	42	yes	asthma	NA	A, 2009 H1N1	encephalopathy, cranial diabetes insipidus	1	NA		NA	NA		CT	yes	cerebral edema	yes	reflected severe encephalopathy	oseltamivir, co-amoxiclav, piperacillin/tazobactam	death
Gonzalez	f	46	yes	obesity	NA	A, p2009 H1N1	confusion, act inappropriately, not oriented to person, places or time, exhibited slow speech	3	no		no	no		CT, MRI	no		NA		acyclovir, ceftriaxone, oseltamivir	recovery	2
Hakoda	f	32	yes	pregnant	NA	A, H3N2	restless	5	no		yes, CSF turned negative 4 weeks later	no		CT, MRI	no		no		refused by the patient because she was pregnant	sequelae	persistant vegetative state, unresponsive and speechless
Hawkins	f	37	NA		NA	B	disorientation, could not speak, did not respond to commands.	1	NA		no	yes	traumatic	CT	no		yes	loss of alpha rhytym with widespread delta activity with a tendency to periodicity	Initially none, later anticonvulsants, dexamethason and antibiotics	recovery	365
Hawkins	f	38	NA		NA	B	confusion, dysphasia and mild weakness in right arm	4	NA		no	no		CT	no		yes	extensive low frequency activity, maximal in left posterior temporal region	acyclovir, dexamethason	recovery	14
Hjalmarsson	m	32	no		NA	A	tonic seizure followed by slurred speech	3	NA		NA	yes	monocytes 100/µl	CT	no		no		NA	recovery	5
Hjalmarsson	m	54	no, >20 years before: hepatitis B		NA	A	confusion, aphasia	7	NA		NA	yes	leukocytes 6/µl. Albumin 1g/l.	CT	no		NA		NA	recovery	10
Hjalmarsson	m	68	yes	hypertension	NA	A	personality change	1	NA		NA	no	nvt	CT	yes	periventricular oedema and small hypodense changes in basal ganglia	NA		NA	recovery	4
Iijima	m	27	no, 2 years before: retinal detachment		NA	A, H3N2	convulsive seizure face and left extremities, impairment of consciousness	2	no		no	yes	pressure 25mm H₂O. pleocytosis 352/µl. Protein 80 mg/dl. IL-1β 22 pg/ml. IL-6 4378 pg/ml. At follow-up CSF analysis was normal.	CT, MRI	yes	CT: patchy low-attenuation areas both thalami. MRI (T2): high signal lesions in bilateral thalami, brain stem and deep white matter. At follow-up, lesions on MRI remained. Diffuse cerebral atrophy was also noted.	yes	slow waves	acyclovir, steroid pulse	sequelae	mild ophthalmoplegia, bulbar symptoms, rigidity
Ito	m	26	no		NA	A, p2009 H1N1	drowsiness, memory disturbance, disorientation	2	yes	CRP 7 mg/dl. CK 2805 IU/l. ASAT 126 IU/l. ALAT 144 IU/l. LD 490 IU/l. γGT 64 IU/l. Creatinine 1.3 mg/dl.	NA	yes	pleocytosis 38/3 mmᶟ	MRI	yes	(DWI) hyperintens signal lesion central splenium corpus callosum. Follow-up MRI (day 11): normal.	no		methylprednisolon pulse, oseltamivir	recovery	9
Jeganathan	m	27	yes	obesity	NA	A, H1N1	brain dead	6	yes	Hb 13 g/dL. platelets 111x10^3/μL. creatinine 1.9 mg/dL. AST 154 IU/L. ALT 50 IU/L.	NA	NA		NA			yes	brain dead	oseltamivir, vancomycin, piperacillin-tazobactam, levofloxacin, propofol, lorazepam	death
Khosla	m	48	yes	diabetes	NA	A, H1N1	difficulty in walking, slurring of speech, confusion	2	no		NA	yes	pleocytosis 85. protein 89g%. CSF analysis after 10 days was normal.	MRI	no		no		acyclovir, oseltamivir	recovery	2
Kimura	m	35	no		NA	A	tetraplegia, motor aphasia, mildly altered mental status.	2	yes	thrombocytes 12 x 10⁴/μl. leukocytes 2500 / μl	no	yes	pressure 24 cm H₂O. IL-6 19,6 pg/ml.	MRI	yes	(DWI) high signal lesions diffusely throughout white matter especially central portion corpus callosum splenium	NA		methylprednisolon pulse, oseltamivir	recovery	14
Lee	m	72	yes	COPD	no	A, H3N2	disorientation, agitation, incoherent speech, tremor	4	NA		no	no		CT	no		yes	generalized slowing	oseltamivir	recovery	7
Lee	m	76	yes	ischaemic heart disease	no	A, H1N1	disorientation, incoherent speech, mental dullness	1	NA		no	no		CT	no		NA		none	recovery	3
Lee	f	86	yes	diabetes mellitus, hypertension	no	A, H3N2	delirious, impaired consciousness, not follow verbal command	2	NA		no	yes	glucose7.4 mmol/l	CT	no		NA		oseltamivir	recovery	3
Moriguchi-Goto	m	80	yes	diabetes, cerebral infarction	NA	B	altered mental status, recurrent seizures	4	yes	CRP 1,28 mg/dL	NA	NA		CT, MRI	no		yes	diffuse slow wave activity	lanamivir, acetaminophen, anti-epileptic drugs	death
Salonen	f	62	no, 4 years before: brain infarct		NA	A, H3N2	weakness of left leg	few	no		NA	yes	WBC 17*10^6/l, RBC 945*10^6/l, protein 2358mg/l, antibodies to influenza A	CT, MRI	yes	CT: old lacunar infarctions, no recent alterations. MRI (spinal cord): swelling and contrast enhancement from the medulla oblongat to T3 level	NA		antibiotics, antituberculotic and antiinflammatory mecication, prednisolon	sequelae	NA
Santini	f	46	yes	schizophrenia, diabetes mellitus, arterial hypertension, hyperlipidemia, obesity	no	A, 2009 H1N1	decreased level of consciousness, generalized seizures	4	yes	CRP 343 mg/l. WBC 15 x 10⁹/l. bilirubin 11 µmol/l. ASAT 65 IU/l. ALAT 43 IU/l. γGT 68 IU/l. LD 294 IU/l.	yes	yes	pleocytosis 11/mmᶟ	CT	yes	generalised oedema. MRI on follow up after 2 weeks showed no pathologic findings.	yes	diffuse slowing of cortical activity	acetaminophen, ceftriaxone, azithromycin, oseltamivir.	recovery	45
Santini	m	51	yes	arterial hypertension, alcohol abuse, diabetes mellitus, head injury with surgical removal of epidural hematoma	no	A, 2009 H1N1	confusion, delay in answering questions	1	yes	WBC 18 x 10⁹/l. Thrombocytes 83 x 10⁹/l. RBC 3.4 x 10^12/l. Hb 127 g/l. bilirubin 135 µmol/l. ASAT 880 IU/l. ALAT 229 IU/l. γGT 3914 IU/l. LD 701 IU/l.	yes	yes	protein 0.61 g/l. Follow-up (day 18): CSF analysis including PCR: normal.	CT	no		yes	diffusely irregulair	oseltamivir	death
Santini	m	53	yes	arterial hypertension, obesity, alcohol abuse, traumatic leg amputation	no	A, 2009 H1N1	disorientation, agitation	5	yes	CRP 136 mg/l. thrombocytes 88 x 10⁹/l. bilirubin 17.5 µmol/l. ASAT 132 IU/l. ALAT 73 IU/l. γGT 96 IU/l. LD 588 IU/l.	yes	no		NA			NA		oseltamivir	death
Simon	m	26	no		no	A, p2009 H1N1	cephalalgia, confusion, lethargy, loss of consciousness, seizure	7	yes	neutrophils 15 x 10⁹/l. thrombocytopenia 25 x 10⁹/l. CRP 50 mg/l.	no	yes	traumatic	CT	yes	thrombosis of superior sagittal sinus, 3 cerebrla hematomas and diffuse cerebral edema with signs of increased intracranial pressure	yes	no cerebral activity	NA	death
Steinberg	f	21	no		NA	A	pins and needles, weakness in limbs, transient blindness	1	yes	ESR 48 mm/h	no	no		CT	no		no		chlorpromazine, haloperidol	recovery	182 (6 months)
Steininger	m	51	yes	alcoholic liver disease	no	A	coma	3 (1-10)	NA		no	yes	WBC 8/mmᶟ	MRI	no		no		NA	recovery	median 9.5
Steininger	m	60	yes	alcoholic liver disease	no	A	convulsions, disorientation, somnolence	3 (1-10)	NA		no	yes	WBC 203/mmᶟ. Albumin quotient 8.74.	MRI	no		yes	generalized spikewave activity	NA	recovery	median 9.5
Steininger	m	21	no		no	A	disorientation, photophobia, somnolence	3 (1-10)	NA		NA	NA		NA			NA		NA	recovery	median 9.5
Steininger	m	59	yes	alcoholic liver disease	no	A	coma	3 (1-10)	NA		no	yes	WBC 500/mmᶟ	NA			NA		NA	recovery	median 9.5
Steininger	m	78	yes	respiratory	no	A	coma	3 (1-10)	NA		no	yes	WBC 9/mmᶟ	NA			NA		NA	death
Tsai	m	46	yes	hypertension, splenectomy (abdominal trauma)	NA	A, p2009 H1N1	acute delirium	4	yes	WBC 13 x 10⁹/l. thrombocytes 110 x 10⁹/l. ASAT 63 IU/l. ALAT 44 IU/l. CK 556 IU/l. ammonia 164 µg/dl.	no	yes	glucose 88 mg/dl (reference 40-70)	CT, MRI	yes	CT: normal. MRI (T1): hyperintense abnormalities in the bilateral globus pallidus. FLAIR: increases in signal intensity for the cortical ribbon over the right insular cortex, right parahippocampus, white matter of bilateral occipital lobes and pontine tegmentum.	yes	bilateral diffuse continuous slow δ waves.	levetiracetam, ceftriaxone, vancomycin, lactulose, oseltamivir started on day 5 of admission	death
Wang	m	22	no		NA	A, H1N1	incoherent speech, numbness in left upper limb.	3	yes	BUN 7.5 mmol/l	no	no		CT, MRI	yes	CT: normal. MRI (T2): abnormal signals in bilateral lesions subcortical white matter, basal ganglia and corpus callosum. Follow-up MRI (day 12): normal.	NA		methylprednisolon, gamma-globuline, oseltamivir	recovery	12
Wang	m	51	yes	panhypopituitarism	no	A, H3	slowed thinking, sluggish mentation	several	yes	sodium 167 mEQ/L, platelet count 39x10^9/L	NA	NA		MRI	yes	restricted diffusion in the centre of the splenium of the corpus callosum with associated fluid-attenuated inversion recovery T2 hyperintensity	NA		desmopressin	recovery	5
Yamashita	f	39	NA		yes	A, H1N1	diplopia, headache	1	yes	neutrophils 4,6/µl.	no	yes	antibody titer against influenza A (H1N1) virus X 40	MRI	no		NA		cefaclor, acetaminophen, salicylamide, amantadine, oseltamivir	recovery	10
